# Supplementary material for: The Glu143 Residue Might Play a Significant Role in T20 Peptide Binding to HIV-1 Receptor gp41: An In Silico Study
Source: Molecules. 2022 Jun 20;27(12):3936. doi: 10.3390/molecules27123936 (PMC9229102; doi:10.3390/molecules27123936)
Supplement: Supplementary file 1 [file molecules-27-03936-s001.zip]

Archive with 1 entries (1 files):
- molecules-1584807-supplementary.pdf
